# Supplementary material for: Dynamic transcriptome unveils transcriptional network associated with chlorophyll degradation in tobacco leaves under high humidity and temperature
Source: Front Plant Sci. 2026 Feb 11;17:1758730. doi: 10.3389/fpls.2026.1758730 (PMC12932517; doi:10.3389/fpls.2026.1758730)
Supplement: Supplementary file 1 [file Table1.xlsx]

## Sheet: Table S1
Table S1. The profile of the population transcriptome.
Sample	Clean reads	Clean bases	Error rate	Q30 (%)	GC Content
HD_T1_CK_0h_1	54865080	8.23G	0.01	96.34	42.85
HD_T1_CK_0h_2	62126278	9.32G	0.01	97.79	43
HD_T1_CK_0h_3	62062692	9.31G	0.01	97.77	42.97
HD_T1_LH_0h_1	61098820	9.16G	0.01	97.74	43.27
HD_T1_LH_0h_2	64155352	9.62G	0.01	97.87	42.88
HD_T1_LH_0h_3	60291506	9.04G	0.01	97.73	42.8
HD_T1_FQ_0h_1	64362296	9.65G	0.01	97.74	42.9
HD_T1_FQ_0h_2	61045992	9.16G	0.01	97.66	42.78
HD_T1_FQ_0h_3	69360862	10.4G	0.01	97.64	42.77
HD_T1_CK_6h_1	54827706	8.22G	0.01	96.17	42.95
HD_T1_CK_6h_2	64361330	9.65G	0.01	97.73	42.81
HD_T1_CK_6h_3	64523800	9.68G	0.01	97.49	43
HD_T1_LH_6h_1	70532726	10.58G	0.01	97.71	42.52
HD_T1_LH_6h_2	62217430	9.33G	0.01	97.74	42.61
HD_T1_LH_6h_3	64133430	9.62G	0.01	97.8	42.54
HD_T1_FQ_6h_1	62064746	9.31G	0.01	97.82	42.8
HD_T1_FQ_6h_2	60950632	9.14G	0.01	97.88	42.82
HD_T1_FQ_6h_3	63529138	9.53G	0.01	97.78	42.69
HD_T1_CK_12h_1	60210198	9.03G	0.01	97.69	42.88
HD_T1_CK_12h_2	60880482	9.13G	0.01	97.82	42.22
HD_T1_CK_12h_3	65053296	9.76G	0.01	97.82	42.46
HD_T1_LH_12h_1	60848672	9.13G	0.01	97.69	42.74
HD_T1_LH_12h_2	69923824	10.49G	0.01	97.72	42.72
HD_T1_LH_12h_3	65086068	9.76G	0.01	97.67	42.74
HD_T1_FQ_12h_1	61536032	9.23G	0.01	97.45	42.79
HD_T1_FQ_12h_2	66433404	9.97G	0.01	97.7	42.84
HD_T1_FQ_12h_3	61396746	9.21G	0.01	97.84	42.68
HD_T1_CK_18h_1	61358426	9.2G	0.01	97.81	42.68
HD_T1_CK_18h_2	69990254	10.5G	0.01	97.7	42.59
HD_T1_CK_18h_3	70270946	10.54G	0.01	97.67	42.57
HD_T1_LH_18h_1	62799944	9.42G	0.01	97.79	42.65
HD_T1_LH_18h_2	64922994	9.74G	0.01	97.76	42.61
HD_T1_LH_18h_3	56057128	8.41G	0.01	97.64	42.55
HD_T1_FQ_18h_1	53243298	7.99G	0.01	97.47	42.72
HD_T1_FQ_18h_2	66186602	9.93G	0.01	97.74	42.39
HD_T1_FQ_18h_3	53910078	8.09G	0.01	97.62	42.77
HD_T2_CK_6h_1	60520496	9.08G	0.01	97.52	42.41
HD_T2_CK_6h_2	65534906	9.83G	0.01	97.43	42.41
HD_T2_CK_6h_3	66124292	9.92G	0.01	97.41	42.46
HD_T2_LH_6h_1	64165126	9.62G	0.01	97.52	42.53
HD_T2_LH_6h_2	65039828	9.76G	0.01	97.44	42.54
HD_T2_LH_6h_3	64701610	9.71G	0.01	97.48	42.61
HD_T2_FQ_6h_1	62151346	9.32G	0.01	97.6	42.44
HD_T2_FQ_6h_2	60579996	9.09G	0.01	97.46	42.33
HD_T2_FQ_6h_3	54358156	8.15G	0.01	97.48	42.47
HD_T2_CK_12h_1	60500788	9.08G	0.01	97.46	42.54
HD_T2_CK_12h_2	62183672	9.33G	0.01	97.44	42.58
HD_T2_CK_12h_3	65139966	9.77G	0.01	97.29	42.57
HD_T2_LH_12h_1	63851830	9.58G	0.01	97.57	42.53
HD_T2_LH_12h_2	61317962	9.2G	0.01	97.39	42.44
HD_T2_LH_12h_3	58627776	8.79G	0.01	97.51	42.71
HD_T2_FQ_12h_1	56308868	8.45G	0.01	97.48	42.36
HD_T2_FQ_12h_2	63018426	9.45G	0.01	97.47	42.07
HD_T2_FQ_12h_3	59769886	8.97G	0.01	97.47	42.57
HD_T2_CK_18h_1	58117692	8.72G	0.01	97.47	42.63
HD_T2_CK_18h_2	60726008	9.11G	0.01	97.49	42.4
HD_T2_CK_18h_3	60697322	9.1G	0.01	97.42	42.54
HD_T2_LH_18h_1	65414866	9.81G	0.01	97.48	42.51
HD_T2_LH_18h_2	57218392	8.58G	0.01	96.7	43.14
HD_T2_LH_18h_3	63660394	9.55G	0.01	96.74	42.83
HD_T2_FQ_18h_1	58372088	8.76G	0.01	96.73	42.99
HD_T2_FQ_18h_2	52690158	7.9G	0.01	96.7	42.97
HD_T2_FQ_18h_3	63018558	9.45G	0.01	96.71	42.9

## Sheet: Table S2
Table S2. Transcription factors related to the expression of Nitab4.5_0003134g0120.
ID	log2FoldChange	P value	Correlation	P value	Family
Nitab4.5_0001361g0060	2.48674898574305	0.043868	-0.87049	0.02407	AP2/ERF
Nitab4.5_0001622g0050	2.19324	5.31327e-05	-0.89275	0.01664	HSP
Nitab4.5_0003546g0070	1.61712	0.000747925	-0.9149	0.01055	HSP

## Sheet: Table S3
Table S3. Transcription factors related to the expression of Nitab4.5_0004743g0040.
ID	log2FoldChange	P value	Correlation	P value	Family
Nitab4.5_0007571g0020	-1.78689	0.042019	0.882	0.02006	AP2/ERF
Nitab4.5_0000351g0160	-1.33279	0.0135895	0.99261	8.16735e-05	HSP
Nitab4.5_0000337g0060	-1.01069	0.00372078	0.95686	0.00275	HSP
Nitab4.5_0000039g0180	1.78127	5.70343e-09	-0.94937	0.00378	HSP
Nitab4.5_0001808g0020	1.50843	2.07184e-08	-0.94573	0.00434	HSP
Nitab4.5_0001190g0040	-1.14732	1.12583e-05	0.93457	0.00628	HSP
Nitab4.5_0003328g0120	-1.72461	0.0460911	0.92824	0.00754	HSP
Nitab4.5_0000787g0070	-1.09562	0.000254716	0.92621	0.00797	HSP
Nitab4.5_0004482g0020	-1.01106	0.00709466	0.88514	0.01903	HSP
Nitab4.5_0000264g0020	1.2009	0.00306739	-0.83194	0.03999	HSP
Nitab4.5_0000068g0400	-1.66974	0.0139573	0.95732	0.00269	MYB
Nitab4.5_0000621g0130	-2.01082	0.00121682	0.85186	0.03129	MYB

## Sheet: Table S4
Table S4. Transcription factors related to the expression of Nitab4.5_0000140g0110.
ID	log2FoldChange	P value	Correlation	P value	Family
Nitab4.5_0001161g0130	2.25028	5.18192e-37	-0.408731	0.00088168	AP2/ERF
Nitab4.5_0000045g0550	1.69304	4.67322e-19	-0.367672	0.00303219	AP2/ERF
Nitab4.5_0000306g0370	-1.17997	4.32691e-13	0.596167	2.53184e-07	AP2/ERF
Nitab4.5_0002402g0010	-6.06405	3.85316e-12	0.776834	7.23865e-14	AP2/ERF
Nitab4.5_0000140g0220	4.24862	6.42467e-12	-0.327667	0.0087544	AP2/ERF
Nitab4.5_0002350g0030	1.76498	2.99048e-11	-0.528834	8.36939e-06	AP2/ERF
Nitab4.5_0000600g0050	2.61137	5.60604e-11	-0.340642	0.00629811	AP2/ERF
Nitab4.5_0002419g0050	3.92923	2.49247e-10	-0.346088	0.00546272	AP2/ERF
Nitab4.5_0000777g0080	-4.73312	7.01935e-10	0.685181	5.85863e-10	AP2/ERF
Nitab4.5_0002211g0060	1.54722	5.56936e-09	-0.411468	0.000807374	AP2/ERF
Nitab4.5_0000600g0060	2.21941	8.73603e-09	-0.424336	0.000528351	AP2/ERF
Nitab4.5_0002419g0020	2.84001	9.85229e-07	-0.447629	0.000234678	AP2/ERF
Nitab4.5_0002944g0120	1.81795	1.66647e-06	-0.430761	0.000424828	AP2/ERF
Nitab4.5_0004234g0120	2.09477	1.03587e-05	-0.373491	0.0025693	AP2/ERF
Nitab4.5_0002394g0010	1.68144	1.85578e-05	-0.448434	0.000227944	AP2/ERF
Nitab4.5_0002297g0110	1.20848	8.04125e-05	-0.308879	0.0137736	AP2/ERF
Nitab4.5_0000512g0230	-3.24369	8.7687e-05	0.585611	4.61826e-07	AP2/ERF
Nitab4.5_0003219g0010	1.06123	0.000241462	-0.352244	0.00463718	AP2/ERF
Nitab4.5_0000400g0140	2.26285	0.000243742	-0.353961	0.00442745	AP2/ERF
Nitab4.5_0003110g0130	-2.17615	0.000572787	0.379999	0.00212724	AP2/ERF
Nitab4.5_0005990g0050	2.30848	0.000887871	-0.416793	0.000678828	AP2/ERF
Nitab4.5_0001441g0050	-2.64809	0.000931459	0.335539	0.00718076	AP2/ERF
Nitab4.5_0002852g0020	2.48537	0.00209987	-0.372117	0.00267256	AP2/ERF
Nitab4.5_0005990g0020	1.58835	0.00215328	-0.461421	0.000141105	AP2/ERF
Nitab4.5_0001083g0010	1.53117	0.00252086	-0.419573	0.000619351	AP2/ERF
Nitab4.5_0002419g0060	2.79133	0.00363325	-0.392233	0.00147603	AP2/ERF
Nitab4.5_0000600g0080	1.18702	0.00954052	-0.37252	0.00264185	AP2/ERF
Nitab4.5_0003665g0040	-2.68802	0.0125766	0.637047	1.98628e-08	AP2/ERF
Nitab4.5_0000898g0170	-1.60678	0.036982	0.578337	6.90318e-07	AP2/ERF
Nitab4.5_0001002g0070	-1.29065	5.74674e-13	0.622527	5.11572e-08	bZIP
Nitab4.5_0001317g0020	1.10971	4.14608e-12	-0.556819	2.14564e-06	bZIP
Nitab4.5_0000869g0140	-1.36893	3.64215e-09	0.599775	2.05137e-07	bZIP
Nitab4.5_0001889g0020	-6.65701	1.3671e-07	0.795964	6.21725e-15	bZIP
Nitab4.5_0002131g0060	-3.43609	5.35978e-06	0.492614	4.10968e-05	bZIP
Nitab4.5_0004992g0010	-1.21801	0.000420892	0.893055	0	bZIP
Nitab4.5_0000755g0200	2.03154	0.00303773	-0.369319	0.00289416	bZIP
Nitab4.5_0002337g0180	3.33224	0.0209078	-0.314568	0.0120421	bZIP
Nitab4.5_0001508g0070	3.5901	5.494e-82	-0.38903	0.00162643	HSP
Nitab4.5_0000970g0130	4.97145	5.13785e-65	-0.36803	0.00300167	HSP
Nitab4.5_0001540g0050	2.78633	1.54911e-56	-0.381625	0.00202798	HSP
Nitab4.5_0001942g0170	5.67882	1.64074e-56	-0.361235	0.00362922	HSP
Nitab4.5_0000163g0330	3.44384	2.42003e-53	-0.371816	0.00269564	HSP
Nitab4.5_0003983g0040	1.959	1.81597e-49	-0.429191	0.000448256	HSP
Nitab4.5_0000787g0070	2.26681	2.00592e-43	-0.461145	0.000142584	HSP
Nitab4.5_0005169g0030	1.58663	1.65866e-41	-0.455777	0.000174217	HSP
Nitab4.5_0002016g0030	2.64778	1.76326e-40	-0.382662	0.00196685	HSP
Nitab4.5_0000103g0370	1.67074	8.15284e-37	-0.513661	1.6666e-05	HSP
Nitab4.5_0008547g0020	1.88018	1.08839e-36	-0.470722	9.8897e-05	HSP
Nitab4.5_0000691g0030	1.27149	1.34495e-32	-0.444251	0.000264946	HSP
Nitab4.5_0000351g0160	2.18952	1.60549e-31	-0.474303	8.60099e-05	HSP
Nitab4.5_0001619g0010	1.23507	7.0137e-28	-0.436565	0.000347557	HSP
Nitab4.5_0001620g0030	1.46954	4.41119e-26	-0.370314	0.00281358	HSP
Nitab4.5_0001773g0040	1.1798	5.24097e-22	-0.513414	1.68489e-05	HSP
Nitab4.5_0005259g0020	2.47578	2.21242e-17	-0.410057	0.000844943	HSP
Nitab4.5_0000716g0250	3.90708	1.18831e-16	-0.403888	0.00102847	HSP
Nitab4.5_0000167g0130	3.65383	2.93766e-16	-0.291565	0.0204217	HSP
Nitab4.5_0001579g0060	2.85399	5.30933e-16	-0.28972	0.0212693	HSP
Nitab4.5_0000527g0200	3.12565	3.26434e-12	-0.360821	0.00367102	HSP
Nitab4.5_0000902g0340	1.43069	1.3307e-15	-0.360579	0.00369559	MADS
Nitab4.5_0003248g0010	-1.31921	1.68969e-06	0.442786	0.000279148	MADS
Nitab4.5_0003184g0040	-3.00155	0.000143193	0.636101	2.11573e-08	MADS
Nitab4.5_0000146g0060	-2.15833	0.00617611	0.432621	0.000398519	MADS
Nitab4.5_0001180g0220	6.68079	4.46722e-61	-0.321288	0.0102423	MYB
Nitab4.5_0000178g0130	6.53235	2.71062e-50	-0.336	0.00709664	MYB
Nitab4.5_0000202g0460	3.24821	7.62048e-44	-0.380172	0.00211643	MYB
Nitab4.5_0001932g0010	1.37947	2.17273e-23	-0.510198	1.94135e-05	MYB
Nitab4.5_0000146g0050	1.44646	9.66634e-20	-0.473	9.05097e-05	MYB
Nitab4.5_0002024g0040	3.49121	3.4387e-18	-0.355373	0.00426138	MYB
Nitab4.5_0000676g0220	4.05094	4.14196e-18	-0.346765	0.00536603	MYB
Nitab4.5_0004821g0020	1.78397	1.2877e-17	-0.423004	0.000552495	MYB
Nitab4.5_0000463g0190	-2.88222	3.97909e-17	0.405948	0.000963532	MYB
Nitab4.5_0000146g0010	1.26703	1.34485e-15	-0.379229	0.00217568	MYB
Nitab4.5_0000062g0150	1.77898	1.32219e-12	-0.402613	0.00107061	MYB
Nitab4.5_0000945g0020	3.87128	3.04979e-12	-0.328615	0.00855031	MYB
Nitab4.5_0000895g0070	-2.45075	1.32398e-09	0.842605	0	MYB
Nitab4.5_0000278g0160	-1.27818	1.45551e-09	0.856316	0	MYB
Nitab4.5_0000002g0550	-2.28948	9.72765e-09	0.50737	2.19634e-05	MYB
Nitab4.5_0000058g0230	2.11867	3.9472e-08	-0.419226	0.000626517	MYB
Nitab4.5_0000102g0300	-4.08529	5.08437e-08	0.462548	0.000135234	MYB
Nitab4.5_0001104g0010	2.69419	6.16089e-08	-0.390015	0.00157874	MYB
Nitab4.5_0001814g0020	-2.06756	1.35931e-07	0.849902	0	MYB
Nitab4.5_0000745g0220	-3.8565	2.46774e-07	0.883476	0	MYB
Nitab4.5_0000068g0400	1.99408	3.26339e-07	-0.455677	0.000174866	MYB
Nitab4.5_0006893g0010	1.84186	3.25419e-06	-0.465984	0.000118678	MYB
Nitab4.5_0001416g0010	1.35564	3.82992e-06	-0.430495	0.000428723	MYB
Nitab4.5_0000578g0120	1.67176	5.56979e-06	-0.449417	0.000219967	MYB
Nitab4.5_0000969g0020	2.01186	5.74176e-06	-0.417152	0.000670857	MYB
Nitab4.5_0000119g0220	4.7986	8.23254e-06	-0.328841	0.00850209	MYB
Nitab4.5_0000621g0130	1.53833	1.5347e-05	-0.541728	4.53861e-06	MYB
Nitab4.5_0004186g0020	3.47772	0.000454303	-0.346487	0.00540551	MYB
Nitab4.5_0001441g0080	1.6213	0.00158593	-0.505151	2.41784e-05	MYB
Nitab4.5_0000369g0020	1.57864	0.0031175	-0.315548	0.0117637	MYB
Nitab4.5_0000850g0070	1.8474	0.00569129	-0.354255	0.00439244	MYB
Nitab4.5_0006963g0020	-2.0171	0.014518	0.560569	1.77095e-06	MYB
Nitab4.5_0000387g0040	1.74181	0.0157866	-0.352954	0.00454944	MYB
Nitab4.5_0000496g0130	-3.83765	3.45756e-15	0.8925	0	NAC
Nitab4.5_0001320g0120	1.66047	5.23985e-14	-0.305606	0.0148637	NAC
Nitab4.5_0004300g0180	-2.62747	9.05803e-12	0.604769	1.52647e-07	NAC
Nitab4.5_0001204g0100	-3.149	1.78717e-09	0.705598	1.06452e-10	NAC
Nitab4.5_0000040g0110	-2.0336	3.75445e-08	0.74311	3.08109e-12	NAC
Nitab4.5_0007189g0080	-1.58173	5.88256e-08	0.483712	5.91593e-05	NAC
Nitab4.5_0000662g0120	-1.75266	4.91474e-06	0.813845	4.44089e-16	NAC
Nitab4.5_0000110g0250	1.04447	7.05626e-06	-0.521838	1.15453e-05	NAC
Nitab4.5_0000913g0020	-1.11627	6.83328e-05	0.836065	0	NAC
Nitab4.5_0001204g0110	-1.27006	7.57344e-05	0.679493	9.19572e-10	NAC
Nitab4.5_0002933g0020	-1.43749	0.000295534	0.724091	1.99567e-11	NAC
Nitab4.5_0001085g0090	1.40868	0.00211358	-0.47886	7.18489e-05	NAC
Nitab4.5_0000016g0630	-1.88079	0.0055939	0.334029	0.0074617	NAC
Nitab4.5_0000286g0080	2.29876	8.73878e-16	-0.392787	0.00145129	WRKY
Nitab4.5_0000171g0190	2.8	6.07272e-15	-0.431824	0.000409595	WRKY
Nitab4.5_0004977g0010	2.98874	1.1583e-12	-0.250351	0.0478221	WRKY
Nitab4.5_0000381g0130	2.51289	8.04723e-12	-0.432491	0.000400302	WRKY
Nitab4.5_0000039g0050	1.40802	9.78536e-12	-0.480832	6.64165e-05	WRKY
Nitab4.5_0003975g0040	-2.15786	3.12954e-11	0.880193	0	WRKY
Nitab4.5_0000223g0340	2.83483	3.18704e-11	-0.459076	0.000154093	WRKY
Nitab4.5_0001159g0160	1.63363	1.99849e-10	-0.40275	0.00106601	WRKY
Nitab4.5_0001000g0160	1.662	7.40367e-09	-0.503373	2.61006e-05	WRKY
Nitab4.5_0004506g0110	1.41193	8.43209e-07	-0.51769	1.39247e-05	WRKY
Nitab4.5_0000048g0080	1.42067	1.18246e-05	-0.425615	0.000506085	WRKY
Nitab4.5_0002944g0110	1.22687	6.06254e-05	-0.354955	0.00431001	WRKY
Nitab4.5_0001462g0010	-1.02781	0.00148974	0.672911	1.53034e-09	WRKY
Nitab4.5_0000094g0070	1.31555	0.00397209	-0.411292	0.000811974	WRKY
Nitab4.5_0000628g0140	-2.14002	0.00767352	0.621104	5.59816e-08	WRKY

## Sheet: Table S5
Table S5. Transcription factors related to the expression of Nitab4.5_0000252g0240.
ID	log2FoldChange	P value	Correlation	P value	Family
Nitab4.5_0001161g0130	2.25028	5.18192e-37	-0.430948	0.000422105	AP2/ERF
Nitab4.5_0001603g0010	1.23071	2.99758e-19	-0.532176	7.15922e-06	AP2/ERF
Nitab4.5_0000045g0550	1.69304	4.67322e-19	-0.454626	0.000181785	AP2/ERF
Nitab4.5_0000306g0370	-1.17997	4.32691e-13	0.55707	2.1184e-06	AP2/ERF
Nitab4.5_0002350g0030	1.76498	2.99048e-11	-0.39543	0.00133848	AP2/ERF
Nitab4.5_0000600g0050	2.61137	5.60604e-11	-0.399684	0.00117339	AP2/ERF
Nitab4.5_0002419g0050	3.92923	2.49247e-10	-0.307366	0.0142686	AP2/ERF
Nitab4.5_0002211g0060	1.54722	5.56936e-09	-0.439435	0.0003143	AP2/ERF
Nitab4.5_0000600g0060	2.21941	8.73603e-09	-0.396862	0.0012807	AP2/ERF
Nitab4.5_0002419g0020	2.84001	9.85229e-07	-0.390128	0.00157336	AP2/ERF
Nitab4.5_0002944g0120	1.81795	1.66647e-06	-0.387016	0.00172787	AP2/ERF
Nitab4.5_0001088g0130	-3.68503	1.12936e-05	0.346531	0.0053992	AP2/ERF
Nitab4.5_0002289g0130	-3.31712	1.59147e-05	0.278873	0.0268792	AP2/ERF
Nitab4.5_0003219g0010	1.06123	0.000241462	-0.346791	0.0053623	AP2/ERF
Nitab4.5_0003110g0130	-2.17615	0.000572787	0.457621	0.000162687	AP2/ERF
Nitab4.5_0002211g0030	1.16328	0.000695714	-0.427542	0.000474136	AP2/ERF
Nitab4.5_0000600g0080	1.18702	0.00954052	-0.271486	0.0313736	AP2/ERF
Nitab4.5_0000568g0200	-1.21974	0.0220037	0.502854	2.66878e-05	AP2/ERF
Nitab4.5_0001002g0070	-1.29065	5.74674e-13	0.550423	2.96073e-06	bZIP
Nitab4.5_0000869g0140	-1.36893	3.64215e-09	0.463325	0.000131315	bZIP
Nitab4.5_0001889g0020	-6.65701	1.3671e-07	0.305271	0.0149794	bZIP
Nitab4.5_0002131g0060	-3.43609	5.35978e-06	0.356329	0.00415203	bZIP
Nitab4.5_0004992g0010	-1.21801	0.000420892	0.416714	0.000680579	bZIP
Nitab4.5_0000755g0200	2.03154	0.00303773	-0.348868	0.00507514	bZIP
Nitab4.5_0001508g0070	3.5901	5.494e-82	-0.441551	0.000291668	HSP
Nitab4.5_0000970g0130	4.97145	5.13785e-65	-0.463622	0.000129842	HSP
Nitab4.5_0001540g0050	2.78633	1.54911e-56	-0.411427	0.000808466	HSP
Nitab4.5_0001942g0170	5.67882	1.64074e-56	-0.420547	0.000599655	HSP
Nitab4.5_0000163g0330	3.44384	2.42003e-53	-0.412071	0.000791794	HSP
Nitab4.5_0000787g0070	2.26681	2.00592e-43	-0.45257	0.000196063	HSP
Nitab4.5_0002016g0030	2.64778	1.76326e-40	-0.463119	0.000132341	HSP
Nitab4.5_0000103g0370	1.67074	8.15284e-37	-0.380358	0.00210494	HSP
Nitab4.5_0000691g0030	1.27149	1.34495e-32	-0.449915	0.000216021	HSP
Nitab4.5_0005259g0020	2.47578	2.21242e-17	-0.350612	0.00484451	HSP
Nitab4.5_0000527g0200	3.12565	3.26434e-12	-0.328925	0.00848442	HSP
Nitab4.5_0000902g0340	1.43069	1.3307e-15	-0.388208	0.00166714	MADS
Nitab4.5_0001180g0220	6.68079	4.46722e-61	-0.399373	0.0011848	MYB
Nitab4.5_0000178g0130	6.53235	2.71062e-50	-0.365519	0.00322134	MYB
Nitab4.5_0000202g0460	3.24821	7.62048e-44	-0.429987	0.00043624	MYB
Nitab4.5_0000153g0080	2.15176	1.2584e-24	-0.382221	0.00199264	MYB
Nitab4.5_0002024g0040	3.49121	3.4387e-18	-0.405332	0.000982547	MYB
Nitab4.5_0000676g0220	4.05094	4.14196e-18	-0.42496	0.000517376	MYB
Nitab4.5_0004821g0020	1.78397	1.2877e-17	-0.398433	0.00121992	MYB
Nitab4.5_0000142g0120	1.12795	7.15891e-15	-0.299276	0.0171836	MYB
Nitab4.5_0000062g0150	1.77898	1.32219e-12	-0.460128	0.000148138	MYB
Nitab4.5_0000895g0070	-2.45075	1.32398e-09	0.316734	0.0114343	MYB
Nitab4.5_0000278g0160	-1.27818	1.45551e-09	0.310691	0.0132003	MYB
Nitab4.5_0000002g0550	-2.28948	9.72765e-09	0.357172	0.00405769	MYB
Nitab4.5_0000058g0230	2.11867	3.9472e-08	-0.339865	0.00642599	MYB
Nitab4.5_0001104g0010	2.69419	6.16089e-08	-0.421307	0.000584706	MYB
Nitab4.5_0001814g0020	-2.06756	1.35931e-07	0.302935	0.0158076	MYB
Nitab4.5_0000745g0220	-3.8565	2.46774e-07	0.355287	0.0042713	MYB
Nitab4.5_0001416g0010	1.35564	3.82992e-06	-0.503713	2.57224e-05	MYB
Nitab4.5_0000578g0120	1.67176	5.56979e-06	-0.516167	1.49076e-05	MYB
Nitab4.5_0000969g0020	2.01186	5.74176e-06	-0.485094	5.59437e-05	MYB
Nitab4.5_0000119g0220	4.7986	8.23254e-06	-0.406783	0.000938294	MYB
Nitab4.5_0000621g0130	1.53833	1.5347e-05	-0.292356	0.0200676	MYB
Nitab4.5_0000463g0100	-1.21842	5.82524e-05	0.436578	0.000347404	MYB
Nitab4.5_0004186g0020	3.47772	0.000454303	-0.311871	0.0128382	MYB
Nitab4.5_0001441g0080	1.6213	0.00158593	-0.260773	0.0389953	MYB
Nitab4.5_0001326g0080	-1.1216	0.00296684	0.34353	0.00584203	MYB
Nitab4.5_0000369g0020	1.57864	0.0031175	-0.288125	0.022026	MYB
Nitab4.5_0000107g0030	2.42326	0.00440003	-0.394361	0.00138314	MYB
Nitab4.5_0006963g0020	-2.0171	0.014518	0.283969	0.0241052	MYB
Nitab4.5_0000387g0040	1.74181	0.0157866	-0.283755	0.0242166	MYB
Nitab4.5_0000288g0060	1.58688	8.29055e-23	-0.400189	0.00115504	NAC
Nitab4.5_0000496g0130	-3.83765	3.45756e-15	0.350716	0.00483104	NAC
Nitab4.5_0001320g0120	1.66047	5.23985e-14	-0.358409	0.00392276	NAC
Nitab4.5_0000662g0120	-1.75266	4.91474e-06	0.321568	0.0101726	NAC
Nitab4.5_0000110g0250	1.04447	7.05626e-06	-0.437714	0.000333877	NAC
Nitab4.5_0000111g0160	1.0401	0.000574607	-0.351034	0.00479014	NAC
Nitab4.5_0000184g0280	3.22606	9.48005e-30	-0.419011	0.00063098	WRKY
Nitab4.5_0000286g0080	2.29876	8.73878e-16	-0.412614	0.000777989	WRKY
Nitab4.5_0000171g0190	2.8	6.07272e-15	-0.475715	8.13699e-05	WRKY
Nitab4.5_0004977g0010	2.98874	1.1583e-12	-0.41335	0.000759619	WRKY
Nitab4.5_0000381g0130	2.51289	8.04723e-12	-0.46537	0.000121495	WRKY
Nitab4.5_0003975g0040	-2.15786	3.12954e-11	0.486714	5.23785e-05	WRKY
Nitab4.5_0000223g0340	2.83483	3.18704e-11	-0.456971	0.000166669	WRKY
Nitab4.5_0004506g0110	1.41193	8.43209e-07	-0.306745	0.0144764	WRKY
Nitab4.5_0000048g0080	1.42067	1.18246e-05	-0.483436	5.98209e-05	WRKY
Nitab4.5_0002944g0110	1.22687	6.06254e-05	-0.418893	0.000633441	WRKY
Nitab4.5_0000094g0070	1.31555	0.00397209	-0.556577	2.17227e-06	WRKY
